# Supplementary material for: Immune Transcriptome of Cells Infected with Enterovirus Strains Obtained from Cases of Type 1 Diabetes
Source: Microorganisms. 2020 Jul 12;8(7):1031. doi: 10.3390/microorganisms8071031 (PMC7409211; doi:10.3390/microorganisms8071031)
Supplement: Supplementary file 1 [file microorganisms-08-01031-s001.zip]

Archive with 1 entries (1 files):
- 000-Suppl Tables 1-2 - Reagents & DEG four experim groups 2020-05-27.xlsx
