# Supplementary material for: Immune Transcriptome of Cells Infected with Enterovirus Strains Obtained from Cases of Type 1 Diabetes
Source: Microorganisms. 2020 Jul 12;8(7):1031. doi: 10.3390/microorganisms8071031 (PMC7409211; doi:10.3390/microorganisms8071031)
Supplement: Supplementary file 1 [file microorganisms-08-01031-s001.zip › 000-Suppl Tables 1-2 - Reagents & DEG four experim groups 2020-05-27.xlsx]

## Sheet: Table S1 - Reagents
Table S1. List of consumables, chemicals, cell lines, viruses, culture media, molecular biology reagents, antibodies, commercial kits, instruments, applications and software.
Description	Purchased from
Blood test tubes
Vacutainer K2EDTA tube, Vacutainer K2EDTA Plasma Preparation tube	BD (Milano, Italy)
Plasticware
Flasks (T-25; T-75); 12-well and 6-well multiplates; cell scrapers; pipettes	Thermo Fisher Scientific-Corning (Monza, Italy)
Millicell EZ 4-well glass slides; Millex® syringe filter units, PVDF pore size 0.22 and 0.10 μm	Merck-Millipore (Vimodrone, Italy)
Cell culture
Cell lines: AV3; RD; HEL-299; LLC-MK2	European Collection of Authenticated Cell Cultures (ECACC, Salisbury, UK)
Fetal bovine serum (FBS); DME/F12 medium with Hepes; L-Glutamine; Pyruvate; Penicillin-Streptomycin; Hank's balanced salt solution (HBSS); Dulbecco Phosphate-buffered saline (DPBS); Trypsin-EDTA	LifeTechnologies-Gibco (Monza, Italy)
Histopaque cell separation medium (density 1.077 and 1.119 g/ml); Bovine serum albumin (BSA); Collagenase type IV; Dispase-I	Sigma-Aldrich (Milano, Italy)
PANTA antibiotic mixture (Polymyxin B; Amphotericin B; Nalidixic Acid; Trimethoprin; Azlocillin)	BD (Milano, Italy)
MycoAlert Plus Mycoplasma Detection Kit; Accutase (cell detachment enzymes)	Euroclone-Lonza (Pero, Italy)
Molecular biology
GoTaq DNA hot start DNA polymerase and master mix; DNA molecular weight markers; Tris-Acetate EDTA buffer (TAE); Agarose; High-resolution agarose	Promega Italia (Milano, Italy)
Reagents and disposables for the m2000sp automated instrument; DNA and RNA preparation kits; reagent vessels; deep well plates; disposable tips	Abbott Molecular (Rome, Italy)
Custom oligonucleotide primers; Water (PCR-grade); Tris-EDTA buffer pH 8.0 (TE); low-EDTA (0.1 mM) TE buffer pH 8.0; Elution (10 mM Tris-Cl) buffer EB pH 8.5	Sigma-Aldrich (Milano, Italy)
Superscript III and Superscript IV reverse transcriptase with VILO master mix [containing ribonuclease inhibitor, helper and stabilizer proteins, random hexamer primers OR mixture of random hexamer primers plus oligo (dT)18; dNTPs; MgCl2]; Platinum Taq hot start DNA polymerase and PCR Master Mix; Platinum GC Enhancer	Thermo Fisher Scientific-Invitrogen (Monza, Italy)
Brilliant II SYBR QPCR Master Mix with ROX passive reference dye	Agilent Technologies (Cernusco sul Naviglio, Italy)
GelRed stain	DBA Italia-Biotium (Segrate, Italy)
FlashGel - DNA electrophoresis screening system	Euroclone-Lonza (Pero, Italy)
BigDye Terminator V1.1 Cycle Sequencing Kit; Centri-Spin purification columns	Thermo Fisher Scientific-AppliedBiosystems (Monza, Italy)
LabChip GX Touch 24 Nucleic Acid Analyzer; HT DNA HS Reagents kit dual protocol; Hardshell PCR plate-96 blue	Perkin Elmer Italia (Milano, Italy)
Chemicals (molecular biology grade)
Ethanol; Isopropanol; Dimethyl sulfoxide (DMSO); N,N-Dimethylformamide; Acetone; Paraformaldehyde 16% ampules (PFA); Triton X100; Tween-20; Na-Azide	Sigma-Aldrich (Milano, Italy)
Antibodies to enteroviruses and antibodies to enterovirus receptors; indirect immunofluorescence
Mouse monoclonal antibodies (MAb): 9D5 (panenterovirus directed to the VP1 capsid protein); Coxsackie A9; Coxsackie A24 (cross reacting with Echovirus 34); Coxsackie B Blend; Coxsackie B1; Coxsackie B2; Coxsackie B3; Coxsackie B4; Coxsackie B5; Coxsackie B6; Echovirus Blend 4, 6, 9, 11, 30, 34 (cross reacting with Coxsackie A24); Echovirus 4; Echovirus 6; Echovirus 9; Echovirus 11; Echovirus 30; …	Merck-Millipore (Vimodrone, Italy)
Mouse MAb 5D-8.1 (panenterovirus directed to the VP1 capsid protein)	Dako (Milano, Italy)
Mouse MAb 6-E9/2 Magic (panenterovirus directed to the VP1 capsid protein)	Creative Diagnostics (Shirley, NY)
Mouse MAbs 3D-02 and 3D-05 (panenterovirus directed to the 3Dpol enzyme)	Our own laboratory
Alexa Fluor 488 goat anti-mouse IgG; FITC goat anti-rabbit IgG; FITC rabbit anti-goat IgG; ProLong antifade; Evans Blue; DAPI	Thermo Fisher Scientific (Monza, Italy)
Rabbit antibody to PVR (CD155); Rabbit antibody to CAR; Rabbit antibody to DAF; Rabbit antibody to Integrin α2β1 (VLA2)	Cell Signaling - DBA Italia (Milano, Italy)
Rabbit antibody to SCARB2; Rabbit antibody to PSGL1; Rabbit antibody to Integrin alpha-V/beta-3 (ITGB3, CD62)	Antibody Genie - DBA Italia (Milano, Italy)
Rabbit antibody to KREMEN1; Rabbit antibody to CD134 (OX40); Mouse antibody MAb to CD46	Merck-Sigma (Milano, Italy)
Rabbit antibody to Heparan sulfate/Sialic acid; Mouse antibody MAb to ICAM-1 (1A29)	Thermo Fisher-Invitrogen (Monza, Italy)
Mouse MAb to ICAM-1 (CD54)	Novus Biologicals - DBA Italia (Milano, Italy)
Goat antibody to ICAM-5/Telencephalin	R&D Systems - BioTechne (Milano, Italy)
Cytokine levels in supernatants of cultured cells
Luminex xMAP Technology assay - human cytokines: GM-GSF, IFN-alpha, IFN-gamma, IL1-beta, IL2, IL3, IL4, IL5, IL6, IL7, IL8, IL10, IL12, IL17, IL18, MIP-1-alpha, MIP-1-beta, MCP-1, CCL5/RANTES, MIG, TNF-alpha, TNF-beta	Myriad RBM (Austin, TX) - DBA Italia (Milano, Italy)
Immunofluorescence microscopy
Nikon E80i microscope with 20x and 40x IF objectives	Nikon (Firenze, Italy)
RNA purification and gene expression analysis: instruments, kits, reagents
Xpose spectophotometer	Trinean (Gentbrugge, Belgium)
SensoQuest thermal cycler	SensoQuest (Gottingen, Germany)
RNeasy Mini Kit	Qiagen (Hilden, Germany)
nCounter Prep Station and nCounter Digital Analyzer; nCounter Master Kit; nCounter Human Immunology v2 Panel	nanoString Technologies (Seattle, WA, USA)
Software and packages for gene expression analyses
nSolver Analysis Software version 4.0	nanoString Technologies (Seattle, WA, USA)
R version 3.6.3, last accessed March 2020	https://cran.r-project.org/
factoextra version 1.0.6	https://CRAN.R-project.org/package=factoextra
pathview version 1.24.0	https://bioconductor.org/packages/pathview/
org.Hs.eg.db version 3.8.2	https://bioconductor.org/packages/org.Hs.eg.db/
AnnotationDbi version 1.46.1	https://bioconductor.org/packages/AnnotationDbi/
IRanges version 2.18.3	https://bioconductor.org/packages/IRanges/
Biobase version 2.44.0	https://bioconductor.org/packages/Biobase/
BiocGenerics version 0.30.0	https://bioconductor.org/packages/BiocGenerics/
heatmap3 version 1.1.7	https://CRAN.R-project.org/package=heatmap3
GO.db version 3.10.0	https://bioconductor.org/packages/GO.db/
limma version 3.40.6	https://bioconductor.org/packages/limma/
gage version 2.34.0	https://bioconductor.org/packages/gage/
ggplot2 version 3.3.0	https://CRAN.R-project.org/package=ggplot2
S4Vectors version 0.22.0	https://bioconductor.org/packages/S4Vectors/
GraphPad Prism 8	GraphPad Software, La Jolla, CA

## Sheet: Table S2 - DEG in 4 exp groups
Table S2. Differential gene expression results
Table S2a. Differential gene expression analysis CBV3 vs CBV3-Ctrl
Gene	logFC	adj.P.Val
SMAD5	0.456667	0.00350171
AHR	0.386667	0.00350171
CHUK	0.24	0.00350171
BCL3	-0.4	0.00350171
CEBPB	-0.406667	0.00350171
CD83	0.566667	0.00372635
TGFBR1	0.45	0.00927875
HLA-A	-0.183333	0.00927875
IL6ST	0.266667	0.0103108
VTN	-0.253333	0.0103108
CD164	0.723333	0.010338
NFIL3	0.186667	0.0109661
RELA	0.263333	0.0115062
LIF	0.256667	0.0119774
ATG5	0.303333	0.0168868
CD59	0.29	0.0190179
CASP3	0.286667	0.0190179
CASP2	0.26	0.0190179
PPARG	0.23	0.0190179
C1S	0.186667	0.0190179
CFB	-0.22	0.0190179
IKBKB (IKKB)	-0.423333	0.0190179
IFNAR2	0.253333	0.0205547
XBP1	0.203333	0.0205547
TRAF4	0.173333	0.0205547
NOD1	-0.186667	0.0205547
ITGAE	0.59	0.0208587
STAT3	0.34	0.0208587
PTPN2	0.246667	0.0208587
SMAD3	0.12	0.0213037
STAT1	0.553333	0.0213618
MALT1	0.373333	0.0213618
ITGB1	0.246667	0.0213618
STAT5B	-0.123333	0.0213618
GPI	-0.206667	0.0213618
NFKB1	0.326667	0.021672
NOTCH2	0.106667	0.0234172
KLRAP1	-0.473333	0.0237074
STAT5A	0.333333	0.0242008
PSMB5	0.313333	0.0270822
MAPK14	0.09	0.0270822
IGF2R	-0.146667	0.0270822
ITGA6	0.486667	0.0276325
SLC2A1	0.486667	0.0277061
FKBP5	0.353333	0.0277061
TFRC	0.133333	0.0277061
CD46	0.0733333	0.0277061
IL1A	-0.64	0.0277061
JAK1	0.223333	0.0306088
HLA-C	-0.29	0.0306088
BST2	0.183333	0.0336198
IKBKAP	0.126667	0.0337905
MCL1	0.256667	0.0408522
B2M	-0.0933333	0.0408522
CASP8	-0.143333	0.0408522
PTPN6	-0.303333	0.0408522
IL6	0.413333	0.0411976
ETS1	0.423333	0.0501741
BCL6	0.31	0.0531692
RAF1	0.326667	0.0531692
RUNX1	0.383333	0.0560539
PSMC2	-0.0866667	0.0579445
CD70	-0.143333	0.0599883
CD24	-0.116667	0.0599883
TGFBI	-0.146667	0.0599883
IFNGR1	0.17	0.0659044
DUSP4	0.156667	0.0682375
HFE	0.343333	0.0722135
CDKN1A	0.15	0.0722135
ATG10	0.25	0.0722135
MAP4K4	0.126667	0.0734262
CXCR4	0.126667	0.0734262
CD82	-0.553333	0.0748848
MIF	-0.0933333	0.0841918
TAP2	-0.206667	0.0889716
IL18	0.306667	0.0911196
BCL10	0.11	0.0911196
MAPK1	0.0566667	0.0911196
IL6R	0.266667	0.0911196
PDGFB	-0.506667	0.0925567
BCL2L11	0.156667	0.0927745
NOTCH1	-0.203333	0.0927745
SOCS3	0.293333	0.0927745
NFATC3	0.14	0.0958775
ATG7	-0.143333	0.0964119
IKBKG	-0.136667	0.0999673
ADA	0.16	0.102464
PSMD7	0.113333	0.104828
ICAM1	0.103333	0.113758
TP53	0.07	0.117166
BCAP31	-0.116667	0.117166
IFNAR1	0.29	0.118347
CCND3	0.156667	0.121956
TAP1	0.126667	0.130148
STAT6	-0.183333	0.130148
SRC	-0.213333	0.130148
NFKB2	-0.0633333	0.130148
PRDM1	0.496667	0.13058
NFKBIA	0.0633333	0.133554
PSMB10	-0.21	0.134026
MAPK11	-0.22	0.137731
IRAK4	0.223333	0.140128
TRAF1	-0.303333	0.141
ILF3	0.0366667	0.144009
TNFSF12	-0.406667	0.144009
CD44	-0.14	0.150865
IL15	0.396667	0.151667
CD55	0.35	0.155639
ZEB1	0.213333	0.15711
IL7R	0.446667	0.159029
TYK2	-0.07	0.178036
ABCB1	-0.136667	0.180324
TBK1	0.0566667	0.181403
KIR_Activating_Subgroup_1	-0.28	0.182814
FADD	-0.206667	0.185233
IL1R2	-0.316667	0.186487
CTNNB1	0.0966667	0.186487
C14orf166	0.0766667	0.189274
IL2RB	-0.31	0.189274
IFI35	0.15	0.200187
C5	-0.24	0.204382
TNFRSF10C	-0.243333	0.205879
PTK2	0.07	0.206802
PSMB8	0.333333	0.206985
ICOSLG	-0.12	0.213067
TLR4	0.463333	0.213067
NFKBIZ	0.213333	0.213067
SERPING1	0.43	0.213067
HLA-B	-0.14	0.213815
PRKCD	-0.14	0.2177
CD99	-0.07	0.226085
C1QBP	0.0766667	0.226085
TGFBR2	0.2	0.227133
IL13RA1	0.0966667	0.227242
TMEM173	-0.0966667	0.236448
LTB4R2	-0.103333	0.238748
CD58	0.09	0.245181
MAPKAPK2	0.143333	0.257538
PSMB9	-0.0833333	0.257538
IKBKE	-0.116667	0.25898
TRAF2	0.103333	0.26338
TAPBP	-0.1	0.265929
TNFRSF13C	-0.19	0.265929
HLA-DMA	0.16	0.265929
TGFB1	-0.103333	0.270631
IFITM1	-0.0966667	0.279328
LGALS3	0.05	0.301104
RELB	-0.0533333	0.303697
IRF3	-0.286667	0.338776
IRF1	-0.09	0.339595
SKI	0.1	0.346255
PSMB7	-0.0533333	0.347983
ITGA5	-0.06	0.361845
CTSC	-0.0266667	0.364466
CCRL2- Chemokine (C-C Motif) Receptor-Like - Putative MCP-1 Receptor	-0.413333	0.366722
PECAM1	-0.156667	0.375493
BCL2	-0.0866667	0.378626
BAX	-0.0466667	0.379745
ICAM5	0.106667	0.385017
TICAM1	0.0933333	0.385017
EGR1	0.48	0.395628
HRAS	0.0933333	0.401518
APP	0.05	0.408304
PTGER4	0.17	0.408304
IRAK1	-0.0466667	0.408304
TRAF5	0.0366667	0.409052
CXCL2	0.103333	0.412322
CD19	-0.273333	0.414914
JAK2	-0.0733333	0.426539
FAS	0.113333	0.430648
CD80	-0.0766667	0.470009
IL11RA	-0.07	0.470009
IL1R1	-0.04	0.474663
UBE2L3	-0.0666667	0.474663
ATG16L1	0.06	0.474663
MBP	0.116667	0.490939
PDCD2	-0.0933333	0.490939
GBP1	-0.13	0.49313
CCL2	-0.0333333	0.49313
MAP4K2	-0.05	0.511328
BATF3	0.133333	0.511328
HLA-DOB	0.136667	0.528937
JAK3	0.0833333	0.529955
IL1B	-0.126667	0.529955
C4A/B	-0.0833333	0.562697
CD276	0.0266667	0.570499
IL4R	-0.0433333	0.5777
CRADD	-0.08	0.595047
FYN	0.03	0.608364
PML	-0.0666667	0.620698
TRAF6	0.0566667	0.633819
CD9	-0.0366667	0.633819
NFATC1	0.08	0.64329
CD81	-0.0233333	0.644619
CUL9	-0.07	0.657588
LTBR	-0.03	0.682066
TOLLIP	-0.0533333	0.687829
IFI16	0.0466667	0.742488
ATM	-0.09	0.742488
NFATC2	0.06	0.742488
LITAF	0.0266667	0.745705
LTB4R	-0.0766667	0.745705
C3	0.0333333	0.764338
TNFAIP3	0.0233333	0.777523
IL1RAP	0.05	0.778707
IRAK2	-0.04	0.781363
CD3EAP	0.0266667	0.78704
CD97	0.0166667	0.801516
C1R	0.0333333	0.82361
CXCL1	-0.136667	0.83712
CFD	-0.0133333	0.843642
ABL1	-0.0133333	0.846489
CFI	-0.03	0.847811
RORC	-0.0933333	0.847811
STAT2	-0.02	0.847811
IL32	-0.136667	0.878275
TIRAP	0.0466667	0.894109
ATG12	-0.0333333	0.894109
TNFRSF11A	-0.01	0.962651
IFIH1	-0.0133333	0.971235
MUC1	0.01	0.995803
PLAU	0.02	1
ITGA2B	-0.0166667	1
PLAUR	-0.00333333	1
NT5E	-0.00333333	1
TLR3	0.01	1
TRAF3	-0.00333333	1
PDGFRB	0.00333333	1
ICAM3	-2.39654e-15	1
C2	-7.25195e-16	1
TNFSF10	-7.25195e-16	1
MR1	-7.25195e-16	1
EGR2	-7.25195e-16	1
CISH	-7.25195e-16	1
IL20	-7.25195e-16	1
TNFRSF8	-7.25195e-16	1
FN1	-7.25195e-16	1
MX1	-7.25195e-16	1
CD22	-7.25195e-16	1
LAG3	-7.25195e-16	1
RARRES3	-7.25195e-16	1
BST1	-7.25195e-16	1
TNFSF4	-7.25195e-16	1
Table S2b. Differential gene expression analysis Spl-EV vs Spl-Ctrl
Gene	logFC	adj,P,Val
IL20	-0.57	0.000817556
NFKBIZ	-0.9975	0.000817556
EGR1	-1.2475	0.000817556
CXCL2	-1.415	0.000817556
IL6	-1.3075	0.000908471
BCL6	-0.705	0.00136542
DUSP4	-0.865	0.00136542
CEBPB	-0.785	0.00155967
LIF	-0.7925	0.00173149
PDGFB	-0.935	0.00173149
TRAF6	-0.4575	0.0041186
STAT5B	-0.435	0.00474294
SMAD5	0.405	0.00564716
ABL1	-0.445	0.00564716
CD276	-0.355	0.00937279
SMAD3	-0.375	0.00937279
PML	-0.855	0.00937279
NOTCH1	-0.7825	0.0117942
TAPBP	-0.55	0.0128817
IL4R	-0.4225	0.015241
STAT6	-0.7175	0.015241
HLA-C	-0.99	0.0153201
ITGA5	-0.3725	0.0162
IGF2R	-0.39	0.0162
BCL3	-0.7325	0.0172186
RUNX1	-0.4375	0.0180538
CISH	-0.6575	0.0180538
IKBKB (IKKB)	-0.665	0.0180538
CD99	-0.2225	0.0182398
IKBKG	-0.4225	0.0182398
HRAS	0.2825	0.0188516
STAT1	0.8475	0.0208153
ITGAE	0.825	0.0208153
MR1	0.38	0.0208153
CXCR4	-0.275	0.0208153
IRAK1	-0.3075	0.0208153
CD46	-0.3275	0.0208153
NFIL3	-0.3375	0.0208153
CFD	-0.37	0.0208153
NOD1	-0.38	0.0208153
MAPK11	-0.39	0.0208153
TOLLIP	-0.43	0.0208153
MCL1	-0.4825	0.0208153
CFI	-0.505	0.0208153
ITGA2B	-0.6275	0.0208153
ILF3	-0.26	0.0210225
NFKB2	-0.3475	0.0210225
TYK2	-0.5775	0.0210225
GPI	-0.445	0.0215506
PTPN6	-0.515	0.0271028
BCL10	-0.225	0.0271282
TMEM173	-0.3075	0.0271282
PRDM1	-0.52	0.0271282
CUL9	-0.5325	0.027175
SRC	-0.425	0.0285187
FAS	-0.34	0.028553
TGFB1	-0.505	0.028553
IL1B	-0.79	0.028553
TRAF2	-0.34	0.0285904
BCL2L11	-0.4525	0.0285904
MUC1	-0.485	0.0285904
IL18	0.4125	0.0294232
STAT2	-0.3825	0.0297475
XBP1	-0.3325	0.0304934
SOCS3	-0.58	0.0304934
CASP3	0.3575	0.0314751
TRAF5	-0.4825	0.0314751
RAF1	0.305	0.0316641
TRAF4	-0.335	0.0316641
CD44	-0.3675	0.0316641
NFKBIA	0.2475	0.0322713
LTB4R2	-0.545	0.0343331
ICOSLG	-0.475	0.0363284
JAK1	0.4025	0.0366634
STAT5A	-0.215	0.0400395
IFI16	-0.235	0.0400395
SKI	-0.265	0.0400395
CD97	-0.2875	0.0400395
LTBR	-0.345	0.0400395
TGFBI	-0.39	0.0400395
TICAM1	-0.4125	0.0400395
TNFRSF13C	-0.8025	0.0416764
NFKB1	0.2775	0.0418257
C4A/B	-0.8	0.0423266
PSMB5	0.5025	0.0441208
CD164	0.6525	0.0442246
B2M	-0.1975	0.0442246
CD82	-0.2375	0.0442246
ITGA6	0.78	0.0449527
IFNAR1	0.5025	0.0464149
IFITM1	-0.305	0.0464149
IL1RAP	-0.17	0.0518541
JAK2	-0.3325	0.053796
ICAM5	-0.5125	0.053796
BCL2	-0.4075	0.0539177
MALT1	0.2825	0.054386
C1R	-0.4325	0.0556097
TAP2	-0.3675	0.0562042
IL6R	-0.25	0.0565955
FKBP5	0.48	0.0578943
MIF	-0.3875	0.059425
LGALS3	0.2325	0.0599651
CFB	-0.425	0.0599651
CASP8	-0.2175	0.0599651
ATG7	-0.2075	0.0599651
RELA	0.4675	0.0610937
VTN	-0.4075	0.0663786
MAP4K2	-0.33	0.0663786
ATG5	0.365	0.0690237
CCL2	0.275	0.069818
IL1A	-0.2775	0.069818
TIRAP	-0.295	0.0731855
MBP	-0.3525	0.0731855
TGFBR2	0.205	0.0841412
LTB4R	-0.4825	0.0845976
FYN	-0.1475	0.0882303
PSMB8	0.14	0.0973027
UBE2L3	-0.1825	0.0983233
HLA-B	-0.2825	0.102047
IFNAR2	0.2075	0.102047
PSMB7	0.155	0.102047
SLC2A1	0.5425	0.102769
APP	-0.12	0.103935
HLA-DMA	-0.2575	0.103935
TAP1	0.1625	0.103935
BST2	0.215	0.107337
IRF1	-0.31	0.111268
EGR2	-0.4425	0.113427
C1S	-0.21	0.114922
ATG16L1	-0.1275	0.130901
CTNNB1	-0.1275	0.135955
CDKN1A	-0.2075	0.136189
ITGB1	0.235	0.141503
IRF3	-0.465	0.145103
HLA-A	-0.28	0.145103
PLAUR	-0.3225	0.146893
STAT3	-0.12	0.149572
CD81	-0.115	0.151856
ETS1	0.33	0.155653
PSMC2	-0.15	0.155653
ICAM1	-0.105	0.155653
BCAP31	-0.15	0.155653
PPARG	0.26	0.156357
TRAF1	-0.2975	0.156357
IL2RB	-0.385	0.156357
LITAF	-0.1175	0.161596
IRAK4	0.1475	0.164436
LAG3	-0.23	0.169497
NFATC1	-0.295	0.169497
IL11RA	-0.4375	0.169979
TFRC	0.1725	0.170303
IKBKE	-0.18	0.171315
IFI35	0.25	0.172879
IL1R2	0.2575	0.187728
RORC	-0.2275	0.192412
CD9	-0.12	0.222283
TBK1	-0.1575	0.223423
PDGFRB	-0.125	0.223423
NT5E	0.1475	0.241649
ATG12	-0.185	0.241649
TNFRSF10C	-0.175	0.244648
CD22	-0.1175	0.248478
FADD	0.135	0.270216
CD83	0.18	0.276304
IL32	0.1575	0.28238
IFNGR1	0.145	0.288235
IFIH1	-0.195	0.289885
IL13RA1	-0.11	0.30108
JAK3	-0.145	0.309199
C14orf166	0.11	0.315716
HLA-DOB	-0.1675	0.315716
ICAM3	0.135	0.331244
CD70	-0.1975	0.347248
ATM	-0.1575	0.350664
CCLR2 Putative MCP1 receptor	-0.17	0.350664
TLR4	-0.1225	0.350974
IL6ST	0.13	0.351408
PLAU	-0.145	0.359808
PECAM1	-0.175	0.376885
AHR	-0.1025	0.380357
KLRAP1	-0.22	0.398737
IKBKAP	-0.0725	0.413849
NFATC3	-0.085	0.423769
PRKCD	-0.095	0.426814
CD58	0.09	0.426814
PTK2	-0.06	0.433997
BAX	-0.0875	0.439957
TNFSF10	0.13	0.440275
PSMD7	0.0725	0.447604
CD80	0.16	0.46496
ZEB1	-0.0625	0.468658
BATF3	-0.0775	0.468658
TNFSF12	0.1375	0.476166
PDCD2	0.095	0.477376
CD24	-0.055	0.481868
BST1	0.0675	0.481868
C2	-0.19	0.513416
ABCB1	-0.1725	0.513416
RELB	0.0675	0.515039
FN1	0.14	0.517957
TNFRSF8	-0.055	0.521026
CD3EAP	-0.1175	0.529578
CRADD	-0.0625	0.5338
MAPK1	-0.0425	0.543462
TRAF3	-0.0825	0.558416
NFATC2	-0.08	0.572343
TNFSF4	0.0425	0.578189
ADA	-0.0425	0.58408
MX1	-0.08	0.58408
RARRES3	0.04	0.591742
TNFAIP3	-0.0925	0.599291
TP53	-0.035	0.599291
PSMB10	-0.0725	0.599291
HFE	0.08	0.624861
PSMB9	0.0375	0.642421
MAPK14	0.0375	0.669224
CHUK	0.0425	0.673472
IRAK2	0.0625	0.673472
CD55	0.065	0.690035
C1QBP	0.035	0.707145
IL7R	0.025	0.707145
CCND3	0.025	0.712538
TNFRSF11A	0.0425	0.717454
SERPING1	0.0725	0.718328
ATG10	-0.0375	0.756565
CASP2	0.02	0.822203
NOTCH2	-0.0175	0.822203
PTPN2	0.02	0.823624
TGFBR1	-0.035	0.838508
MAPKAPK2	0.02	0.838508
KIR_Activating_Subgroup_1	-0.03	0.838822
CXCL1	-0.06	0.854001
IL1R1	0.0325	0.867381
TLR3	0.0225	0.87271
PTGER4	-0.0275	0.881748
CD19	0.015	0.881748
MAP4K4	-0.0125	0.881748
CD59	0.01	0.921791
CTSC	-0.005	0.945432
C5	-0.0125	0.950286
C3	-0.01	0.950286
IL15	-6.86915e-16	1
GBP1	6.28037e-16	1
Table S2c. Differential gene expression analysis Spl-Ctrl vs CBV3-Ctrl.
Gene	logFC	adj.P.Val
CXCL2	1.98417	1.25573e-05
CCL2	-1.09333	1.25573e-05
EGR1	3.46167	1.75547e-05
C4A/B	2.63333	2.66152e-05
CFB	1.515	3.76514e-05
JAK3	1.41667	3.76514e-05
C1R	1.3725	3.76514e-05
IFITM1	1.34167	3.85132e-05
C1S	0.945	3.85132e-05
IFI16	0.874167	3.85132e-05
EGR2	1.3025	4.50283e-05
RELB	-0.975	0.000104499
SOCS3	1.18167	0.000182235
CFI	1.2725	0.000245129
BCL6	1.02167	0.000245129
IL1RAP	0.685833	0.000245129
ADA	0.611667	0.000245129
NFKB1	-1.01917	0.000245129
C3	0.8875	0.000264987
TFRC	-0.601667	0.000264987
CD58	-0.6775	0.000275786
NFKBIZ	1.0575	0.000277062
MCL1	0.6675	0.000277062
CXCR4	0.533333	0.000392377
MAP4K4	-0.475	0.000392377
NFKBIA	-0.59	0.000458439
ITGA5	0.6375	0.000461497
HRAS	-0.683333	0.000464464
IL20	0.57	0.000496273
RORC	1.5375	0.000596208
TNFRSF10C	1.12667	0.0006234
MR1	0.7525	0.0006234
CD46	0.725	0.0006234
NFIL3	0.586667	0.0006234
CISH	0.8	0.000795579
CEBPB	0.859167	0.000811411
APP	0.3675	0.000811411
HLA-DMA	1.06167	0.000927231
CD3EAP	-0.745	0.000964119
ITGA2B	1.35667	0.000992437
TNFSF10	0.8875	0.000992676
PSMC2	-0.484167	0.000993047
CCND3	-0.4275	0.00105369
ICAM5	1.11	0.00108394
IRAK1	-0.563333	0.00108394
IRAK4	0.595833	0.00116678
CD99	0.319167	0.00135601
PSMB8	0.57	0.00159737
DUSP4	0.44	0.00192372
IL1B	0.944167	0.00200719
STAT2	0.7725	0.00200719
MUC1	0.671667	0.00200719
SERPING1	1.4075	0.0020517
B2M	0.385833	0.0028843
PDGFB	0.814167	0.00293013
PTPN2	-0.295	0.0030744
CDKN1A	0.360833	0.00449897
ICAM1	0.264167	0.0046341
IL6ST	-0.585833	0.00469775
CUL9	0.918333	0.00489575
ATG16L1	-0.32	0.00489575
ABCB1	-0.460833	0.00534194
TGFBR1	0.536667	0.00554974
IFNGR1	-0.418333	0.00580983
PTPN6	0.676667	0.00625754
PTK2	0.249167	0.00659424
CCRL2	0.761667	0.00672049
PSMB9	0.295833	0.00673065
C2	1.175	0.00709891
MAPK1	-0.2125	0.00767987
IL18	-0.530833	0.00802173
CD9	0.390833	0.00878414
CD97	0.338333	0.00927642
PML	0.5725	0.00987856
MAPKAPK2	-0.335	0.0102688
RUNX1	-0.45	0.0102688
IRAK2	-0.575	0.0102688
PLAU	0.6475	0.0139257
CFD	0.35	0.0150288
C1QBP	-0.311667	0.0150288
PSMB7	-0.28	0.0150527
STAT5B	0.245833	0.0166866
ABL1	0.290833	0.0173075
ATG10	0.431667	0.0195183
CD276	0.236667	0.0195183
NFATC2	-0.498333	0.0199055
HLA-DOB	0.450833	0.0221863
SMAD5	0.245833	0.0221863
GPI	0.4675	0.0236139
UBE2L3	-0.248333	0.0239683
IL13RA1	0.315	0.0249033
TAPBP	0.414167	0.0255156
HLA-B	0.405833	0.0264884
JAK1	-0.498333	0.0271687
IFNAR1	-0.683333	0.0271687
BCL10	0.186667	0.0279747
IL6	-0.318333	0.0294236
HLA-A	0.448333	0.0294484
CTSC	0.146667	0.0322114
CD24	-0.1725	0.0328087
NOD1	0.2875	0.0344788
PSMD7	-0.2325	0.0344788
PDCD2	-0.279167	0.0344788
IKBKE	-0.368333	0.0344788
TNFRSF13C	0.985833	0.0422498
CD55	0.539167	0.0422498
CASP3	-0.36	0.0454368
VTN	0.4325	0.046293
TGFB1	0.356667	0.0476564
TMEM173	0.2425	0.0476564
TGFBI	-0.314167	0.0476564
MAP4K2	0.416667	0.0500467
XBP1	0.3175	0.0525349
FAS	0.309167	0.0549921
JAK2	0.2925	0.0574563
BAX	-0.150833	0.0624181
IL2RB	0.545833	0.0673343
TNFAIP3	-0.2575	0.0725044
FADD	-0.255833	0.07499
CD70	0.3975	0.0755424
SMAD3	0.136667	0.0789243
IL7R	-0.373333	0.0793859
PSMB10	-0.305	0.0816777
HFE	0.398333	0.0866939
TRAF3	-0.294167	0.0889379
ATG5	-0.389167	0.0894352
CD81	0.106667	0.0963444
IKBKAP	-0.130833	0.104627
TNFRSF11A	-0.1875	0.107389
STAT3	0.148333	0.110503
STAT5A	-0.1125	0.11263
MAPK11	0.228333	0.123227
SLC2A1	0.506667	0.126004
PRDM1	0.385833	0.126308
IL4R	0.195	0.126308
NT5E	-0.176667	0.141137
IL11RA	0.5925	0.145117
CD83	-0.159167	0.147021
RAF1	-0.190833	0.150375
TGFBR2	-0.196667	0.154327
IKBKG	-0.211667	0.158283
BST2	0.188333	0.158948
TYK2	0.31	0.160394
IKBKB	0.32	0.161155
TAP2	-0.290833	0.169825
ZEB1	0.133333	0.169825
TRAF6	0.134167	0.176535
IL1R1	0.2775	0.187254
ETS1	-0.365833	0.189509
CHUK	-0.0933333	0.190643
IRF1	-0.2625	0.196025
LTB4R	0.408333	0.199988
IL1A	0.2175	0.201784
NFKB2	-0.156667	0.216458
ATG12	-0.230833	0.216458
IFNAR2	0.175833	0.217297
TBK1	-0.085	0.217297
TP53	-0.0683333	0.220416
C14orf166	-0.1525	0.225544
MALT1	-0.186667	0.227426
LAG3	0.2375	0.227426
RELA	-0.3025	0.22991
CASP2	0.0816667	0.22991
SKI	-0.1225	0.22991
ITGB1	0.216667	0.238932
PECAM1	0.165833	0.241863
MX1	0.16	0.241863
CD82	0.1825	0.24459
CTNNB1	-0.0766667	0.245226
CD22	0.12	0.279656
PRKCD	0.150833	0.279656
PDGFRB	0.108333	0.294841
CRADD	0.11	0.29816
IL6R	0.124167	0.321169
ILF3	-0.0825	0.327511
FKBP5	-0.249167	0.329255
GBP1	-0.14	0.329255
PLAUR	-0.135833	0.337376
SRC	-0.166667	0.345129
BCL2	-0.170833	0.362279
IRF3	0.241667	0.365402
AHR	-0.106667	0.369351
BCAP31	-0.0866667	0.369351
LIF	-0.140833	0.37149
BCL2L11	0.148333	0.388043
NOTCH2	0.0575	0.41394
TRAF4	0.1175	0.426437
HLA-C	0.26	0.434083
LTB4R2	0.179167	0.436807
IFIH1	0.17	0.444453
STAT6	-0.183333	0.444453
IL32	-0.313333	0.444453
TRAF1	-0.1925	0.450455
LTBR	0.106667	0.450455
PTGER4	0.185833	0.458241
IGF2R	0.0883333	0.459518
PSMB5	-0.190833	0.460247
IL15	0.155833	0.461512
FN1	0.1125	0.472279
CASP8	0.07	0.472389
CD80	0.128333	0.47595
CD44	-0.08	0.494386
CXCL1	-0.278333	0.494386
CD59	0.0725	0.494386
TNFRSF8	0.055	0.532197
C5	0.135	0.539716
TLR4	-0.135833	0.539716
LITAF	0.0458333	0.542886
ICAM3	0.0866667	0.551481
TLR3	-0.0741667	0.594956
BATF3	0.0666667	0.606078
IL1R2	-0.0991667	0.627447
MIF	-0.0875	0.631161
ATM	0.108333	0.632167
FYN	-0.035	0.632207
MBP	0.106667	0.63304
TAP1	-0.0391667	0.650509
CD19	0.0991667	0.655185
ICOSLG	0.09	0.671013
KIR_Activating_Subgroup_1	-0.085	0.674955
TRAF5	0.0691667	0.680556
IFI35	0.0741667	0.709065
NOTCH1	-0.07	0.755602
NFATC1	0.0625	0.755602
NFATC3	-0.025	0.77647
TIRAP	0.0383333	0.80012
STAT1	0.0841667	0.80012
TICAM1	-0.0383333	0.808441
PPARG	0.0508333	0.808441
TRAF2	0.0325	0.809158
TNFSF12	0.0483333	0.832253
ITGAE	0.0641667	0.84119
TOLLIP	-0.0216667	0.856936
MAPK14	0.0108333	0.890533
ITGA6	-0.035	0.939077
BCL3	-0.0175	0.939077
ATG7	-0.00916667	0.939077
KLRAP1	-0.015	0.964576
TNFSF4	0.0025	0.966594
CD164	0.0133333	0.97303
LGALS3	-0.00333333	0.980135
RARRES3	0	1
BST1	0	1
Table S2d. Differential gene expression analysis Spl-EV vs CBV3.
Gene	logFC	adj.P.Val
LIF	-1.19	4.99342e-05
MR1	1.1325	5.98558e-05
IRAK1	-0.824167	8.91838e-05
NFKB1	-1.06833	8.91838e-05
STAT6	-0.7175	9.8848e-05
RELB	-0.854167	0.00013572
TNFRSF10C	1.195	0.000214288
CCND3	-0.559167	0.000214288
RUNX1	-1.27083	0.000214288
IFITM1	1.13333	0.000256148
IL7R	-0.795	0.000256148
IL6	-2.03917	0.000256148
AHR	-0.595833	0.000374049
IL6ST	-0.7225	0.000378972
TNFSF10	1.0175	0.0003874
JAK3	1.18833	0.000487774
TRAF4	-0.390833	0.000549487
IKBKG	-0.4975	0.000549487
CD46	0.324167	0.000557815
ILF3	-0.379167	0.000569428
ATG16L1	-0.5075	0.000569428
MAP4K4	-0.614167	0.000569428
HLA-DMA	0.644167	0.000614152
NFKB2	-0.440833	0.000655717
HRAS	-0.494167	0.000706448
STAT5A	-0.660833	0.000770484
PSMC2	-0.5475	0.000835617
C2	0.985	0.00089721
PTPN2	-0.521667	0.00100899
CD58	-0.6775	0.00100899
CFB	1.31	0.00104363
PSMB9	0.416667	0.00104363
CEBPB	0.480833	0.00107646
SERPING1	1.05	0.00107859
MAPK1	-0.311667	0.00109605
C1QBP	-0.353333	0.00109605
CD9	0.3075	0.00118824
NFATC2	-0.638333	0.00118824
TAP2	-0.451667	0.00125864
ADA	0.409167	0.00130139
B2M	0.281667	0.0013585
NOTCH1	-0.649167	0.00137935
RORC	1.40333	0.00146625
NFKBIA	-0.405833	0.00147187
IKBKE	-0.431667	0.00147187
CFI	0.7975	0.00172369
HLA-C	-0.44	0.00173702
C4A/B	1.91667	0.00198847
TRAF2	-0.410833	0.00198847
CCL2	-0.785	0.00198847
IRAK4	0.52	0.00218174
STAT3	-0.311667	0.00228568
IFI16	0.5925	0.0022928
STAT2	0.41	0.00282318
IKBKAP	-0.33	0.00282318
MAPKAPK2	-0.458333	0.00282318
CASP3	-0.289167	0.0028801
XBP1	-0.218333	0.00293632
SKI	-0.4875	0.00293632
CD3EAP	-0.889167	0.00294172
EGR1	1.73417	0.0030852
JAK1	-0.319167	0.0030852
SMAD3	-0.358333	0.0030852
C3	0.844167	0.00311116
TFRC	-0.5625	0.00316616
ITGB1	0.205	0.00325793
IRAK2	-0.4725	0.00325793
C1S	0.548333	0.00374206
IL1RAP	0.465833	0.00374206
IL1A	0.58	0.00413465
TNFRSF13C	0.373333	0.00417144
TLR4	-0.721667	0.00453792
ATG5	-0.3275	0.00475561
TRAF6	-0.38	0.00475561
BCL2L11	-0.460833	0.00475561
CUL9	0.455833	0.00476094
TGFBI	-0.5575	0.00476094
PSMD7	-0.273333	0.00480109
MBP	-0.3625	0.00488226
IRF1	-0.4825	0.00488226
C1R	0.906667	0.00504159
CTNNB1	-0.300833	0.00520842
ITGA2B	0.745833	0.00531446
DUSP4	-0.581667	0.00561656
SRC	-0.378333	0.005724
ETS1	-0.459167	0.00575918
MALT1	-0.2775	0.00622393
TRAF3	-0.373333	0.00666508
IL6R	-0.3925	0.00666508
CD82	0.498333	0.00694401
UBE2L3	-0.364167	0.00694401
TICAM1	-0.544167	0.00694401
ITGA5	0.325	0.00769552
IFNAR1	-0.470833	0.00773634
IFNGR1	-0.443333	0.00801432
BCL2	-0.491667	0.00838022
PRDM1	-0.630833	0.00838022
TNFSF12	0.5925	0.00854
FYN	-0.2125	0.00863882
APP	0.1975	0.010161
TRAF5	-0.45	0.0112038
IL11RA	0.225	0.0114165
CD83	-0.545833	0.0114272
GPI	0.229167	0.012013
PTPN6	0.465	0.0121074
CCRL2	1.005	0.0121909
STAT1	0.378333	0.0121926
TP53	-0.173333	0.0126141
CD59	-0.2075	0.0126141
CD99	0.166667	0.0127717
SMAD5	0.194167	0.0139383
CTSC	0.168333	0.0139383
MIF	-0.381667	0.0139383
LGALS3	0.179167	0.0142396
CHUK	-0.290833	0.0145209
ITGAE	0.299167	0.0155531
CD19	0.3875	0.0157491
EGR2	0.86	0.0163496
IL1R1	0.35	0.016869
IL18	-0.425	0.016869
IGF2R	-0.155	0.017586
ICOSLG	-0.265	0.017586
ATG12	-0.3825	0.0184767
IFNAR2	0.13	0.0188903
TOLLIP	-0.398333	0.0192736
NFATC3	-0.25	0.0247264
PRKCD	0.195833	0.0255283
IL1R2	0.475	0.02673
HLA-A	0.351667	0.0269046
BST2	0.22	0.0288966
CD55	0.254167	0.0310984
C14orf166	-0.119167	0.0316525
PSMB8	0.376667	0.0335159
KIR_Activating_Subgroup_1	0.165	0.034342
CXCL2	0.465833	0.0350137
PLAU	0.4825	0.0354666
CD44	-0.3075	0.0354666
SLC2A1	0.5625	0.0364658
BCL10	-0.148333	0.0380317
BCL3	-0.35	0.0380317
CD70	0.343333	0.0393542
ICAM5	0.490833	0.0403737
TBK1	-0.299167	0.0447757
CD276	-0.145	0.0450496
C5	0.3625	0.0464963
IL4R	-0.184167	0.04657
ITGA6	0.258333	0.0473501
PLAUR	-0.455	0.0510993
TNFAIP3	-0.373333	0.0543073
ATG10	0.144167	0.054586
RAF1	-0.2125	0.0569879
LTBR	-0.208333	0.0571638
IL2RB	0.470833	0.0574155
CASP2	-0.158333	0.0591581
PDGFB	0.385833	0.0595617
LTB4R2	-0.2625	0.0645715
ABL1	-0.140833	0.0652469
PTK2	0.119167	0.0692988
TYK2	-0.1975	0.0694984
HLA-B	0.263333	0.071445
ICAM3	0.221667	0.0720065
CD80	0.365	0.0743999
TGFBR2	-0.191667	0.0831218
VTN	0.278333	0.0833093
TRAF1	-0.186667	0.0849258
CD24	-0.110833	0.0854918
HFE	0.135	0.0898075
MAP4K2	0.136667	0.0959356
BAX	-0.191667	0.0984838
PPARG	0.0808333	0.102552
ABCB1	-0.496667	0.103477
CXCR4	0.131667	0.104488
PSMB10	-0.1675	0.104488
NFATC1	-0.3125	0.104488
IFI35	0.174167	0.10537
IL13RA1	0.108333	0.106871
IL15	-0.240833	0.108865
BCAP31	-0.12	0.133832
TIRAP	-0.303333	0.134171
ZEB1	-0.1425	0.141434
NOTCH2	-0.0666667	0.151467
LITAF	-0.0983333	0.153395
KLRAP1	0.238333	0.162046
FAS	-0.144167	0.162378
TNFRSF11A	-0.135	0.20217
SOCS3	0.308333	0.20217
FN1	0.2525	0.209371
PSMB7	-0.0716667	0.211724
ATG7	-0.0733333	0.212248
CRADD	0.1275	0.250622
BATF3	-0.144167	0.268299
NFKBIZ	-0.153333	0.276888
PML	-0.215833	0.288142
NOD1	0.0941667	0.295394
MUC1	0.176667	0.313244
FKBP5	-0.1225	0.314374
ICAM1	0.0558333	0.31655
STAT5B	-0.0658333	0.337273
IL1B	0.280833	0.36262
RELA	-0.0983333	0.404706
HLA-DOB	0.146667	0.426642
CD164	-0.0575	0.436592
FADD	0.0858333	0.436592
CISH	0.1425	0.445018
NFIL3	0.0625	0.463418
MX1	0.08	0.463418
BST1	0.0675	0.473622
TNFSF4	0.045	0.488132
IKBKB	0.0783333	0.488132
PECAM1	0.1475	0.488132
PDCD2	-0.0908333	0.512361
MAPK14	-0.0416667	0.512361
RARRES3	0.04	0.52541
CXCL1	-0.201667	0.538007
MAPK11	0.0583333	0.585156
MCL1	-0.0716667	0.67507
TMEM173	0.0316667	0.73246
TLR3	-0.0616667	0.73246
TAPBP	-0.0358333	0.737836
TGFBR1	0.0516667	0.74526
ATM	0.0408333	0.752273
CD97	0.0341667	0.761542
TGFB1	-0.045	0.803116
NT5E	-0.0258333	0.815725
JAK2	0.0333333	0.815725
GBP1	-0.01	0.815725
CD81	0.015	0.844628
IRF3	0.0633333	0.861403
PDGFRB	-0.02	0.864298
LAG3	0.0075	0.864298
IFIH1	-0.0116667	0.891335
PTGER4	-0.0116667	0.904058
CFD	-0.00666667	0.964849
BCL6	0.00666667	0.964849
IL32	-0.0191667	0.964849
CD22	0.0025	0.964849
CASP8	-0.00416667	0.970006
TAP1	-0.00333333	0.977952
PSMB5	-0.00166667	0.986755
CDKN1A	0.00333333	0.987999
LTB4R	0.0025	0.992925
IL20	0	1
TNFRSF8	0	1
